# Supplementary material for: Non‐APOE variants predominately expressed in smooth muscle cells contribute to the influence of Alzheimer's disease genetic risk on white matter hyperintensities
Source: Alzheimers Dement. 2024 Dec 31;21(2):e14455. doi: 10.1002/alz.14455 (PMC11848156; doi:10.1002/alz.14455)
Supplement: Supplementary file 2 — Supporting Information [file ALZ-21-e14455-s003.xlsx]

## Sheet: README
Index	Analysis
SupplementaryData1	Combined
SupplementaryData2	Discovery
SupplementaryData3	Replication

## Sheet: SupplementaryTable1
CellSpecies	Pthreshold	BETA	SE	NSNPS	P
Astrocyte	0.01	0.024	0.033	15	0.239
Astrocyte	0.1	0.026	0.031	21	0.206
Astrocyte	1	0.023	0.031	23	0.227
BEC Arterial	0.01	0.003	0.091	3	0.487
BEC Arterial	0.1	0.051	0.07	7	0.233
BEC Arterial	1	0.111	0.068	9	0.051
BEC Capillary	0.01	0.011	0.061	6	0.425
BEC Capillary	0.1	0.023	0.051	12	0.323
BEC Capillary	1	0.054	0.05	13	0.138
BEC Venous	0.01	-0.041	0.071	4	0.281
BEC Venous	0.1	-0.017	0.052	11	0.373
BEC Venous	1	-0.017	0.052	11	0.373
Ependymal	0.01	0.15	0.055	9	0.003
Ependymal	0.1	0.113	0.048	15	0.009
Ependymal	1	0.111	0.046	19	0.008
Macrophage/Microglia	0.01	0.069	0.039	14	0.039
Macrophage/Microglia	0.1	0.059	0.034	24	0.039
Macrophage/Microglia	1	0.061	0.034	26	0.034
MeningealFibroblast	0.01	0.009	0.043	8	0.417
MeningealFibroblast	0.1	0.023	0.035	14	0.256
MeningealFibroblast	1	0.025	0.034	16	0.233
Neuron	0.01	-0.008	0.03	26	0.388
Neuron	0.1	-0.005	0.026	40	0.418
Neuron	1	-0.008	0.025	49	0.381
Oligo	0.01	0.052	0.039	13	0.089
Oligo	0.1	0.053	0.035	21	0.064
Oligo	1	0.049	0.034	22	0.077
OPC	0.01	-0.013	0.029	29	0.33
OPC	0.1	-0.015	0.026	46	0.281
OPC	1	-0.017	0.026	51	0.251
PerivascularFibroblast	0.01	-0.036	0.062	6	0.279
PerivascularFibroblast	0.1	-0.072	0.054	9	0.088
PerivascularFibroblast	1	-0.072	0.054	9	0.088
Pericyte	0.01	-0.034	0.044	13	0.217
Pericyte	0.1	-0.011	0.039	20	0.386
Pericyte	1	-0.011	0.039	20	0.386
SMC	0.01	0.155	0.046	6	0
SMC	0.1	0.137	0.044	8	0.001
SMC	1	0.135	0.044	9	0.001
Tcell	0.01	0.02	0.039	12	0.304
Tcell	0.1	0.013	0.036	18	0.36
Tcell	1	0.013	0.036	18	0.36

## Sheet: SupplementaryTable2
CellSpecies	Pthreshold	BETA	SE	NSNPS	P
Astrocyte	0.01	-0.001	0.041	13	0.489
Astrocyte	0.1	0.001	0.039	18	0.493
Astrocyte	1	0	0.039	20	0.498
BEC Arterial	0.01	0.095	0.112	3	0.198
BEC Arterial	0.1	0.19	0.086	7	0.014
BEC Arterial	1	0.244	0.084	8	0.002
BEC Capillary	0.01	0.075	0.07	7	0.14
BEC Capillary	0.1	0.119	0.059	13	0.022
BEC Capillary	1	0.147	0.058	14	0.006
BEC Venous	0.01	-0.048	0.088	4	0.292
BEC Venous	0.1	0.058	0.064	11	0.182
BEC Venous	1	0.058	0.064	11	0.182
Ependymal	0.01	0.189	0.067	9	0.002
Ependymal	0.1	0.114	0.059	14	0.027
Ependymal	1	0.123	0.057	18	0.015
Macrophage/Microglia	0.01	0.099	0.049	13	0.022
Macrophage/Microglia	0.1	0.094	0.042	22	0.013
Macrophage/Microglia	1	0.093	0.042	23	0.013
MeningealFibroblast	0.01	0.008	0.056	5	0.44
MeningealFibroblast	0.1	0.052	0.052	9	0.158
MeningealFibroblast	1	0.056	0.051	11	0.134
Neuron	0.01	-0.001	0.037	25	0.489
Neuron	0.1	0.011	0.034	39	0.376
Neuron	1	0.007	0.033	47	0.421
Oligo	0.01	0.03	0.048	12	0.27
Oligo	0.1	0.017	0.043	20	0.344
Oligo	1	0.026	0.043	21	0.276
OPC	0.01	-0.002	0.036	28	0.473
OPC	0.1	-0.008	0.032	45	0.403
OPC	1	-0.01	0.032	50	0.378
PerivascularFibroblast	0.01	0.038	0.075	6	0.308
PerivascularFibroblast	0.1	-0.023	0.066	9	0.363
PerivascularFibroblast	1	-0.023	0.066	9	0.363
Pericyte	0.01	-0.042	0.054	13	0.217
Pericyte	0.1	-0.016	0.048	19	0.365
Pericyte	1	-0.016	0.048	19	0.365
SMC	0.01	0.158	0.057	6	0.003
SMC	0.1	0.127	0.055	8	0.01
SMC	1	0.126	0.054	9	0.01
Tcell	0.01	-0.013	0.048	12	0.396
Tcell	0.1	-0.012	0.043	19	0.389
Tcell	1	-0.012	0.043	19	0.389

## Sheet: SupplementaryTable3
CellSpecies	Pthreshold	BETA	SE	NSNPS	P
Astrocyte	0.01	0.085	0.059	13	0.077
Astrocyte	0.1	0.077	0.056	18	0.083
Astrocyte	1	0.071	0.055	20	0.1
BEC Arterial	0.01	-0.182	0.159	3	0.126
BEC Arterial	0.1	-0.225	0.122	7	0.032
BEC Arterial	1	-0.163	0.118	8	0.084
BEC Capillary	0.01	-0.061	0.097	7	0.264
BEC Capillary	0.1	-0.13	0.083	13	0.057
BEC Capillary	1	-0.103	0.081	14	0.103
BEC Venous	0.01	-0.028	0.122	4	0.409
BEC Venous	0.1	-0.163	0.09	11	0.035
BEC Venous	1	-0.163	0.09	11	0.035
Ependymal	0.01	0.073	0.095	9	0.223
Ependymal	0.1	0.097	0.084	14	0.124
Ependymal	1	0.075	0.08	18	0.174
Macrophage/Microglia	0.01	0.024	0.069	13	0.362
Macrophage/Microglia	0.1	-0.008	0.06	22	0.45
Macrophage/Microglia	1	-0.002	0.059	23	0.484
MeningealFibroblast	0.01	0.031	0.08	5	0.351
MeningealFibroblast	0.1	-0.027	0.073	9	0.358
MeningealFibroblast	1	-0.026	0.072	11	0.358
Neuron	0.01	-0.051	0.053	25	0.169
Neuron	0.1	-0.058	0.048	39	0.113
Neuron	1	-0.056	0.047	47	0.117
Oligo	0.01	0.106	0.067	12	0.057
Oligo	0.1	0.132	0.061	20	0.015
Oligo	1	0.135	0.06	21	0.013
OPC	0.01	-0.06	0.051	28	0.122
OPC	0.1	-0.045	0.046	45	0.163
OPC	1	-0.048	0.046	50	0.147
PerivascularFibroblast	0.01	-0.183	0.107	6	0.043
PerivascularFibroblast	0.1	-0.172	0.093	9	0.032
PerivascularFibroblast	1	-0.172	0.093	9	0.032
Pericyte	0.01	-0.019	0.077	13	0.401
Pericyte	0.1	-0.024	0.068	19	0.361
Pericyte	1	-0.024	0.068	19	0.361
SMC	0.01	0.149	0.08	6	0.031
SMC	0.1	0.154	0.076	8	0.021
SMC	1	0.152	0.075	9	0.022
Tcell	0.01	0.085	0.068	12	0.103
Tcell	0.1	0.078	0.061	19	0.102
Tcell	1	0.078	0.061	19	0.102
